# Supplementary material for: Copper Oxide Nanoparticles Impact Several Toxicological Endpoints and Cause Neurodegeneration in Caenorhabditis elegans
Source: PLoS One. 2016 Dec 2;11(12):e0167613. doi: 10.1371/journal.pone.0167613 (PMC5135131; doi:10.1371/journal.pone.0167613)
Supplement: S1 File — (XLSX) [file pone.0167613.s001.xlsx]

## Sheet: CuSO4 High
X	date	experiment	round	assay	plate	drug	strain	row	col	n	n.sorted	mean.TOF	q10.TOF	q25.TOF	median.TOF	q75.TOF	q90.TOF	mean.EXT	q10.EXT	q25.EXT	median.EXT	q75.EXT	q90.EXT	mean.red	q10.red	q25.red	median.red	q75.red	q90.red	mean.green	q10.green	q25.green	median.green	q75.green	q90.green	mean.yellow	q10.yellow	q25.yellow	median.yellow	q75.yellow	q90.yellow	mean.norm.EXT	q10.norm.EXT	q25.norm.EXT	median.norm.EXT	q75.norm.EXT	q90.norm.EXT	mean.norm.red	q10.norm.red
1	20140602	Dose	7	0	16	coppersulfate-high	N2	A	1	694	0	170.517	33	50	119	222	434.4	422.245	44.3	65	225.5	459.75	1268.9	223.552	7	16	49.5	155	880.7	40.9236	2	3	15	39	130	176.134	6	14	49	120	648	1.97983	1.03115	1.25966	1.74544	2.53941	3.21534	0.831749	0.150038
2	20140602	Dose	7	30	16	coppersulfate-high	N2	A	2	602	0	172.12	32.1	58.25	129.5	229.75	409.5	419.774	41	83	274.5	444	1201.3	195.5	8	17	50	158.75	794.4	41.8688	2	6	20	37	124.9	159.52	7	17	52	121.75	596.8	2.00753	1.02899	1.32422	1.78019	2.52198	3.29116	0.765971	0.142857
3	20140602	Dose	7	60	16	coppersulfate-high	N2	A	3	556	0	181.065	31.5	66	144	246.25	405.5	449.581	46	99.75	329	447.75	1196.5	194.047	8	19	59.5	151.5	685.5	48.6781	3	8	25	39	136.5	164.027	9	22	60	119.5	515.5	2.06505	1.07773	1.37344	1.82653	2.55324	3.44084	0.815959	0.16046
4	20140602	Dose	7	120	16	coppersulfate-high	N2	A	4	303	0	84.8185	27	39	66	116.5	142.8	139.736	40	54	86	158.5	218.6	31.9802	4	6	14	26	43.8	14.2871	2	3	5	9	17.6	32.769	4	7	13	23	50.4	1.51913	0.948371	1.07794	1.32812	1.78261	2.29744	0.39646	0.0811914
5	20140602	Dose	7	240	16	coppersulfate-high	N2	A	5	133	0	66	26	32	48	71	94.4	112.06	31	39	58	93	145.8	41.8346	3	6	10	21	58.8	15.0301	1	2	4	8	30.8	43.6391	4	6	11	21	100	1.39888	0.896154	1	1.2069	1.56522	2.11194	0.698811	0.0764946
6	20140602	Dose	7	Rinse	16	coppersulfate-high	NA	A	6	20	0	84.55	29.8	34	49	84	153.4	210.85	44.9	59	87	142	822.4	50.6	4.9	7.75	19.5	32	48.6	23.55	3	4	7	13.25	87.3	54.55	6.8	13.5	23	38.5	104	2.09441	1.32059	1.39357	1.61723	2.2025	3.102	0.586148	0.0788306
31	20140602	Dose	7	0	16	coppersulfate-high	N2	C	7	565	0	214.577	37.4	64	220	311	426	535.469	41	69	372	846	1295.8	235.129	10	23	102	306	714.4	54.6248	2	4	29	81	141	197.331	8	18	88	268	559.6	2.01336	0.87622	1.12941	1.70079	2.71267	3.55592	0.901688	0.166828
32	20140602	Dose	7	30	16	coppersulfate-high	N2	C	8	529	0	227.117	33	72	208	329	473	573.17	41.6	104	388	894	1381	191.807	7.8	22	74	196	621	60.9112	3	9	30	83	158.2	171.981	8	25	76	213	501.2	2.07524	1	1.31481	1.79778	2.69133	3.46403	0.774002	0.137596
33	20140602	Dose	7	60	16	coppersulfate-high	N2	C	9	563	0	213.895	38.2	98.5	196	295.5	418.6	488.993	49.2	124	344	683.5	1219.8	205.144	11	27	86	217	640.6	47.3037	4	8	27	58.5	127.4	167.513	11	25.5	75	197.5	502.6	1.94593	1.04552	1.29387	1.68889	2.42618	3.24585	0.789041	0.157606
34	20140602	Dose	7	120	16	coppersulfate-high	N2	C	10	350	0	150.934	35	62	134	219.5	257.2	256.657	45.9	79	199.5	314.75	407.7	57.3714	5.9	12	30	52	124.1	24.9114	3	5	14	22	39	55.92	5	12	29	49	104.1	1.51958	0.918694	1.12177	1.38057	1.71703	2.26167	0.45663	0.0960623
35	20140602	Dose	7	240	16	coppersulfate-high	N2	C	11	97	0	90.9897	30	42	62	94	200.8	153.887	38.6	52	72	102	394.4	31.2268	3	6	10	23	76	18.5155	2	2	4	12	50.4	38.7732	4	6	9	25	97.6	1.43152	0.871643	0.947368	1.22222	1.58621	2.19642	0.444395	0.0716667
36	20140602	Dose	7	Rinse	16	coppersulfate-high	NA	C	12	NA	NA	NA	NA	NA	NA	NA	NA	NA	NA	NA	NA	NA	NA	NA	NA	NA	NA	NA	NA	NA	NA	NA	NA	NA	NA	NA	NA	NA	NA	NA	NA	NA	NA	NA	NA	NA	NA	NA	NA
67	20140602	Dose	7	0	16	coppersulfate-high	N2	F	7	438	0	241.178	38	89	221	362.5	481.3	629.174	47	120.25	432	1010.5	1463.1	306.589	10	31.25	124	520.5	921.9	66.9703	2.7	8	34	109.5	167	257.612	9	28	104	441.75	741	2.18312	0.95779	1.34857	2	2.83589	3.70685	1.07428	0.161728
68	20140602	Dose	7	30	16	coppersulfate-high	N2	F	8	507	0	226.063	35	73	201	326.5	460.4	560.475	39.6	104.5	367	841	1421	247.049	9	26	78	267	841.8	60.0966	2	7	29	81	161.2	209.101	8	22.5	71	247.5	669.4	2.01855	0.979766	1.24032	1.67347	2.66748	3.47593	0.876821	0.151286
69	20140602	Dose	7	60	16	coppersulfate-high	N2	F	9	557	0	221.117	33.6	75	203	305	458.4	523.248	44.6	109	364	776	1384	170.601	8	22	59	173	563.8	54.2029	2	7	29	75	151.4	152.804	8	23	59	201	480.8	1.96172	0.997059	1.23333	1.7027	2.48883	3.35478	0.622624	0.133333
70	20140602	Dose	7	120	16	coppersulfate-high	N2	F	10	436	0	148.894	30	66	129	214	251.5	250.197	43.5	83.75	179	326.25	412	51.1445	6	12.75	29	50.25	79.5	22.7454	3	5	12	24	39.5	51.7936	7	12	28	50	88	1.53508	0.917015	1.10884	1.40355	1.66346	2.39304	0.305049	0.107745
71	20140602	Dose	7	240	16	coppersulfate-high	N2	F	11	113	0	81.0088	24.2	36	53	96	195.2	136.938	28.2	40	67	111	299.8	39.3717	3	6	13	25	66	14.2212	2	3	5	12	33.2	40.6637	4	7	12	29	89.6	1.40815	0.860786	0.949495	1.19048	1.53061	2.36434	0.49269	0.0909091
72	20140602	Dose	7	Rinse	16	coppersulfate-high	NA	F	12	29	0	63.0345	24	28	44	73	108.6	110.207	34	38	53	134	278	18.5172	2	3	6	16	24.8	14.5517	3	4	8	21	31.2	28.7241	6	6	14	29	56	1.6167	0.886111	1.14286	1.57692	1.82143	2.66301	0.250968	0.0464286
85	20140602	Dose	7	0	16	coppersulfate-high	N2	H	1	606	0	225.046	36	72.25	193.5	327.75	497.5	518.47	41	77.25	290	762.75	1416	351.111	9	22	71.5	319.5	1345	55.2277	2	6	22.5	72	167	276.216	7	18	65.5	252.5	999.5	1.79815	0.923803	1.09524	1.52095	2.31578	3.18453	1.02878	0.150636
86	20140602	Dose	7	30	16	coppersulfate-high	N2	H	2	583	0	215.276	32	59	200	297	470.4	510.58	38	76	335	583.5	1421.6	209.599	9	21	66	180	754.8	55.3756	3	7	27	61	165.8	180.506	8	20	62	156.5	611.8	1.90348	0.960593	1.22666	1.63063	2.36451	3.28484	0.771274	0.159939
87	20140602	Dose	7	60	16	coppersulfate-high	N2	H	3	549	0	204.508	33	79	202	275	396.4	435.96	44	106	329	462	1041.2	197.528	9	22	60	147	717.6	45.9945	3	8	27	39	119.6	163.517	8	23	58	119	611	1.81765	1.06347	1.28866	1.59032	2.03883	2.92859	0.715516	0.152469
88	20140602	Dose	7	120	16	coppersulfate-high	N2	H	4	241	0	113.228	26	46	87	160	205	189.232	35	58	97	203	304	58.9212	6	9	21	41	99	21.6017	2	3	7	13	32	56.8921	5	9	18	37	93	1.4514	0.888889	1.02985	1.23497	1.62069	2.25	0.58526	0.108696
89	20140602	Dose	7	240	16	coppersulfate-high	N2	H	5	147	0	74.2721	24	32	52	84.5	133.4	147.374	28.6	40	66	112.5	301.6	49.7755	4	6	11	26.5	127.4	22.6735	2	3	4	14	54.2	57.585	5	7	13	33.5	158.8	1.55556	0.883153	0.972349	1.25	1.79535	2.68196	0.618707	0.0993443
90	20140602	Dose	7	Rinse	16	coppersulfate-high	NA	H	6	45	0	78.4	26.8	33	40	77	156.4	190.467	30	41	54	124	284.6	19.9556	2.4	3	5	9	43.6	22.1111	2.4	5	6	11	55.6	36.0444	4.4	6	10	14	99	1.68951	0.89628	1.11585	1.35	1.83673	2.89339	0.163685	0.0621134
7	20140602	Dose	7	0	16	coppersulfate-high	CB4856	A	7	853	0	166.61	35	55	91	252	407	352.505	45	63	119	431	1144.6	118.175	6	13	30	74	262.2	32.7327	2	2	6	33	115.6	101.367	5	9	26	67	276.4	1.64399	0.872727	1.03571	1.45614	1.84579	2.88217	0.480052	0.128011
8	20140602	Dose	7	30	16	coppersulfate-high	CB4856	A	8	773	0	186.048	33	55	142	272	459	418.987	42.2	63	234	452	1392.8	160.382	6	13	46	123	536.8	41.2846	1	2	17	36	151.8	135.864	5	10	44	100	478.6	1.75963	0.9	1.17544	1.52128	2.09091	3.07768	0.609245	0.130058
9	20140602	Dose	7	60	16	coppersulfate-high	CB4856	A	9	802	0	171.672	32.1	51	113	260	403.7	367.143	45	61	151	429	1182.5	157.202	6	13	37	92	515.8	34.0299	1	2	9	33	122.9	127.911	5	10	35	78.75	476.9	1.69128	0.917045	1.11538	1.47294	1.89497	2.98713	0.606461	0.127797
10	20140602	Dose	7	120	16	coppersulfate-high	CB4856	A	10	422	0	144.346	36	61	121	205	267	261.528	46.1	71	177	333.25	481	63.4313	6	11	27	51	107	20.2986	2	4	10	21	38.9	57.6611	5	10	25	44.75	100.9	1.60893	0.925214	1.13409	1.4506	1.85984	2.56669	0.415734	0.105404
11	20140602	Dose	7	240	16	coppersulfate-high	CB4856	A	11	140	0	68.6429	22.9	33.75	49	71	97.6	115.243	27.9	43.5	61	85.75	124.1	67.2143	3.9	6	10.5	21.5	155.8	19.1714	2	2	3	7.25	26.7	66.3071	4	6	10	22.25	155	1.37703	0.875	0.986739	1.30109	1.57832	1.9648	0.975853	0.0934659
12	20140602	Dose	7	Rinse	16	coppersulfate-high	NA	A	12	NA	NA	NA	NA	NA	NA	NA	NA	NA	NA	NA	NA	NA	NA	NA	NA	NA	NA	NA	NA	NA	NA	NA	NA	NA	NA	NA	NA	NA	NA	NA	NA	NA	NA	NA	NA	NA	NA	NA	NA
43	20140602	Dose	7	0	16	coppersulfate-high	CB4856	D	7	631	0	211.105	37	64.5	174	304	470	482.97	45	70	281	583	1381	190.254	7	21	51	176	679	48.0143	2	3	21	53.5	154	161.861	6	15.5	48	156.5	554	1.80891	0.880952	1.05036	1.51471	2.27534	3.27022	0.71523	0.12892
44	20140602	Dose	7	30	16	coppersulfate-high	CB4856	D	8	891	0	185.738	36	58	126	278.5	439	401.158	44	65	184	456	1329	121.441	7	15	41	101.5	303	38.6465	2	3	13	37	138	107.389	6	12	38	83.5	309	1.67464	0.873239	1.02276	1.48387	1.90122	2.96421	0.4966	0.133803
45	20140602	Dose	7	60	16	coppersulfate-high	CB4856	D	9	718	0	200.597	33	58	143.5	288	489.5	463.038	43	63	232	469.75	1568.3	165.769	6	14	43	116	553.3	47.1978	2	3	16.5	39	174	143.563	6	12	44	93.75	489.2	1.77181	0.881678	1.06885	1.51449	2.20184	3.22251	0.571181	0.128499
46	20140602	Dose	7	120	16	coppersulfate-high	CB4856	D	10	402	0	153.211	34	62.25	128.5	221	281.8	269.45	43.1	74	176.5	338	462.9	60.0771	6	13	27.5	49	110.6	23.6095	2	5	11	25	39	57.3607	7	12.25	25	49	103.3	1.51926	0.93039	1.09368	1.39065	1.71176	2.28815	0.38762	0.105263
47	20140602	Dose	7	240	16	coppersulfate-high	CB4856	D	11	149	0	89.4631	23	35	56	85	201	174.356	26	42	66	109	332.2	54.5101	4	7	15	37	153.4	26.651	2	2	4	19	72.2	63.8926	5	6	12	41	180.8	1.43906	0.872264	0.952381	1.20513	1.55814	2.28267	0.843033	0.0863772
48	20140602	Dose	7	Rinse	16	coppersulfate-high	NA	D	12	26	0	97.5769	21	25.5	40	92.25	242	246.731	19	28.5	53.5	147.5	1018	76.8077	2	2.5	8.5	89.75	239.5	56.9231	2	2	4	28	220	118.308	3.5	4.25	10	89	430.5	1.69231	0.904762	0.953879	1.14217	2.30377	2.84518	0.784276	0.0718589
61	20140602	Dose	7	0	16	coppersulfate-high	CB4856	F	1	667	0	212.162	36	68.5	166	300.5	496	470.888	46.6	74.5	274	494	1515.6	191.7	7	15	46	94	815.6	48.5352	2	4	20	43	176	163.258	6	12	43	82	694.2	1.74558	0.898105	1.12434	1.55049	2.02839	3.02526	0.606893	0.121652
62	20140602	Dose	7	30	16	coppersulfate-high	CB4856	F	2	747	0	191.739	30	53	136	284	456.2	430.001	39	64.5	190	450.5	1519	174.612	6	13	45	119	651.8	45.6533	2	3	14	38	173	149.585	6	11	46	99	583.2	1.74974	0.904147	1.12196	1.52083	2.01807	3.06544	0.655562	0.126937
63	20140602	Dose	7	60	16	coppersulfate-high	CB4856	F	3	597	0	219.782	36.6	68	182	291	519.4	501.548	43.6	80	278	473	1665	200.734	7	15	51	113	849.4	52.2864	2	5	21	38	193.4	170.734	6	13	49	95	696	1.79249	0.922229	1.11585	1.50909	2.13216	3.22346	0.609064	0.122893
64	20140602	Dose	7	120	16	coppersulfate-high	CB4856	F	4	301	0	102.326	28	45	73	123	173	187.346	32	55	88	156	332	51.3688	4	8	15	30	76	20.412	2	3	6	10	35	54.5017	5	9	14	28	85	1.42789	0.886792	0.972222	1.17105	1.59524	2.2377	0.36857	0.097561
65	20140602	Dose	7	240	16	coppersulfate-high	CB4856	F	5	110	0	64.3909	25.9	38.75	53	73.75	100.2	86.9455	28.8	43	63.5	84.5	124.3	48.8091	3.9	5.25	10.5	22.75	164	14.7545	2	2	4	8	24.3	49.6727	4	6	10	20.5	167.5	1.25326	0.871429	0.946429	1.14286	1.37267	1.75192	0.953443	0.0849291
66	20140602	Dose	7	Rinse	16	coppersulfate-high	NA	F	6	27	0	105.963	27.4	35.5	41	70	214.6	329.741	33.8	39	61	117	662.4	97	2.6	3.5	5	48.5	156.6	46	2	3.5	6	23	63.6	117.111	4	5.5	13	47	290.4	1.81536	0.927851	1.02024	1.45833	2.26012	3.18931	0.710692	0.055665
73	20140602	Dose	7	0	16	coppersulfate-high	CB4856	G	1	650	0	199.968	42	65	126	294	487.3	441.463	44	70	170	456.75	1556.6	165.588	5.9	12	35	82.75	685.8	46.2538	2	3	11	39	188.1	143.266	5	10	35	71.75	585.2	1.67187	0.876695	0.984213	1.43155	1.90835	3.07641	0.508185	0.1
74	20140602	Dose	7	30	16	coppersulfate-high	CB4856	G	2	821	0	192.28	34	56	124	285	468	429.85	41	65	203	439	1470	134.575	5	11	36	97	430	44.497	2	3	14	36	165	120.576	5	9	37	84	421	1.72714	0.883117	1.06494	1.48293	2.05435	3.05433	0.480788	0.117647
75	20140602	Dose	7	60	16	coppersulfate-high	CB4856	G	3	566	0	215.459	35.5	69	185.5	288	498	482.571	45.5	77	322	479.25	1553.5	193.74	7	19	54	116.75	802	50.3905	2	6	25	40	184	164.352	7	17	50	93.75	653.5	1.81024	0.920716	1.19615	1.55231	2.08364	3.17836	0.645175	0.128286
76	20140602	Dose	7	120	16	coppersulfate-high	CB4856	G	4	315	0	101.33	28	46.5	74	125.5	186.2	164.089	34	58.5	84	147	310	42.9048	4	7	14	27.5	60.6	17.1651	2	3	5	10	30.6	45.1206	4	7	12	24	68	1.31674	0.892083	0.960769	1.11024	1.44897	1.90834	0.336329	0.0815898
77	20140602	Dose	7	240	16	coppersulfate-high	CB4856	G	5	152	0	75.125	24	32.5	56.5	81.25	117	143.118	28	41	67	98.25	159.7	40.9342	4	6	12	20.25	56.6	17.4079	2	2	4	11	28.9	46.0066	4	6	11	27.25	88.8	1.40849	0.872091	0.96727	1.1653	1.57232	2.04661	0.444305	0.0857848
78	20140602	Dose	7	Rinse	16	coppersulfate-high	NA	G	6	20	0	113.1	24.7	31.75	69.5	143.25	217.8	215.85	28.7	39	94	225.5	488.8	41.4	2.9	4.75	9	18.5	131.2	23.45	2.9	4	6	19	65.8	52.55	5.9	6	13	23.5	176.2	1.55154	0.90528	1.05848	1.33041	1.57062	2.79674	0.252202	0.0588346
13	20140602	Dose	7	0	16	coppersulfate-high	DL238	B	1	231	0	226.117	27	50	163	393	546	658.792	37	57.5	311	1101	1959	468.303	4	11.5	64	706.5	1743	76.5844	2	4	24	106.5	248	378.273	5	10	70	530	1390	2.17715	0.913043	1.27551	1.84615	3.02068	3.88755	1.27621	0.121212
14	20140602	Dose	7	30	16	coppersulfate-high	DL238	B	2	770	0	162.596	34.9	57.25	89.5	246.5	366.3	360.366	43	62	123.5	458	728.5	142.396	7	16	33	73.75	234.1	35.7312	2	2	9	34.75	75	121.643	6	13	29.5	75	212.8	1.70964	0.864267	0.942326	1.51732	1.95574	3.13704	0.575779	0.137166
15	20140602	Dose	7	60	16	coppersulfate-high	DL238	B	3	663	0	177.409	35	63	151	252	347.8	388.905	45.2	72	266	453.5	738.6	177.466	6	16	44	117	309.2	38.5852	2	4	19	36	97.6	148.741	5	14	44	95	277.6	1.8179	0.914355	1.24829	1.60825	2.13593	3.00619	0.63845	0.125434
16	20140602	Dose	7	120	16	coppersulfate-high	DL238	B	4	348	0	98.7328	26	39.75	70	133.25	172.3	173.011	32	48.75	80.5	172	311.2	41.5	3.7	6.75	15	27.25	71.5	19.8592	2	3	6	12	36.6	49.1293	5	8	16	30	81.2	1.40375	0.887256	0.963112	1.20212	1.58188	2.09148	0.371312	0.090107
17	20140602	Dose	7	240	16	coppersulfate-high	DL238	B	5	186	0	76.586	27	36	50.5	78	140.5	152.591	32	44	67.5	100.75	416.5	37.4194	4	6	10	25	72	18.9409	1	2	4	11	49.5	43.8495	4	6	11	32.5	96.5	1.60672	0.891253	1	1.29758	1.81457	2.75515	0.524027	0.0810811
18	20140602	Dose	7	Rinse	16	coppersulfate-high	NA	B	6	NA	NA	NA	NA	NA	NA	NA	NA	NA	NA	NA	NA	NA	NA	NA	NA	NA	NA	NA	NA	NA	NA	NA	NA	NA	NA	NA	NA	NA	NA	NA	NA	NA	NA	NA	NA	NA	NA	NA	NA
25	20140602	Dose	7	0	16	coppersulfate-high	DL238	C	1	620	0	184.415	36	65.75	154.5	275.25	372.2	413.206	46	70	261.5	475.25	1238.8	224.452	7	17	50	151.5	1023.1	46.6806	2	3	18	40	154.1	191.595	6	14	51	119.25	875.3	1.81445	0.876695	1.08287	1.52354	1.92481	3.22546	0.853721	0.128167
26	20140602	Dose	7	30	16	coppersulfate-high	DL238	C	2	844	0	171.37	32	55	126	271	354.1	361.451	42	63.75	204.5	461.5	646.4	149.05	6	13	38	88.25	264.3	37.8803	2	3	14.5	36	65.7	127.457	5	10	35	82	198.4	1.69705	0.872456	1.03834	1.5305	1.84446	2.85707	0.593831	0.117647
27	20140602	Dose	7	60	16	coppersulfate-high	DL238	C	3	719	0	198.318	36	68	178	280	415.4	435.001	45	73	327	488	1318.4	181.35	7	16	46	118	853.4	45.249	2	4	26	39	148.2	155.619	6	14	49	99	721.6	1.78728	0.884858	1.18148	1.59028	1.93029	3.10681	0.647669	0.120552
28	20140602	Dose	7	120	16	coppersulfate-high	DL238	C	4	279	0	88.4695	26	39.5	70	114.5	162.2	134.147	30	45	79	153.5	220.6	45.6452	4	6.5	13	26	75	15.3728	2	3	5	10	25	43.9462	5	8	15	26	80.8	1.33939	0.871204	0.956039	1.17361	1.51042	2.00328	0.471537	0.088655
29	20140602	Dose	7	240	16	coppersulfate-high	DL238	C	5	139	0	72.6763	27	38.5	55	73.5	124.2	114.345	28.8	47	63	96	209.2	32.2806	3	5	10	20	65.8	15.1583	2	2	4	11.5	34	39.0504	4	6	9	21.5	92.6	1.38517	0.878545	0.985047	1.2	1.58725	1.99763	0.571841	0.0788936
30	20140602	Dose	7	Rinse	16	coppersulfate-high	NA	C	6	NA	NA	NA	NA	NA	NA	NA	NA	NA	NA	NA	NA	NA	NA	NA	NA	NA	NA	NA	NA	NA	NA	NA	NA	NA	NA	NA	NA	NA	NA	NA	NA	NA	NA	NA	NA	NA	NA	NA	NA
55	20140602	Dose	7	0	16	coppersulfate-high	DL238	E	7	771	0	169.357	37	60	94	276	345	335.494	42	64	115	445	648	130.087	9	19.5	39	76	276	32.9572	2	3	6	38	68	110.45	7	14	32	77.5	204	1.56547	0.868852	0.932508	1.37736	1.68954	2.78424	0.583203	0.134021
56	20140602	Dose	7	30	16	coppersulfate-high	DL238	E	8	593	0	196.728	35	60	181	286	375.4	426.69	47	74	318	478	751.8	157.767	6	16	46	108	259.2	44.4148	2	4	24	39	89.6	137.061	6	13	48	89	225.2	1.80248	0.910637	1.27476	1.60811	1.96	3.06898	0.598733	0.115852
57	20140602	Dose	7	60	16	coppersulfate-high	DL238	E	9	598	0	179.572	31	53	138.5	276	370.7	381.508	42.7	67	253	459.75	689.3	145.008	5	12	43	96	205.1	39.9298	2	4	19	39	68.3	126.356	5	11	44	91	170.3	1.76705	0.908732	1.21719	1.57765	1.88364	3.07137	0.533149	0.120278
58	20140602	Dose	7	120	16	coppersulfate-high	DL238	E	10	401	0	131.155	36	68	120	193	223	203.027	48	91	170	285	343	35.2095	6	12	26	44	64	17.182	3	5	11	20	27	36.4663	7	12	26	42	62	1.50269	0.969072	1.11009	1.3722	1.62366	2.18301	0.287516	0.113924
59	20140602	Dose	7	240	16	coppersulfate-high	DL238	E	11	118	0	75.6017	26	37.25	62	85.75	115	121.839	30	48	72	99	192.6	37.5678	4	7	11	20	57.6	18.7542	2	3	5	10	30.3	45.178	5	7	11.5	20	78.6	1.34817	0.887097	0.971722	1.11544	1.5	2.06321	0.604458	0.0858696
60	20140602	Dose	7	Rinse	16	coppersulfate-high	NA	E	12	41	0	94.4878	29	35	59	116	201	201.902	33	54	88	240	444	42.3659	3	5	15	35	76	25.5854	3	5	10	21	39	58.122	5	10	20	45	116	1.78368	0.988095	1.22917	1.67647	1.95302	2.23077	0.468907	0.0533333
91	20140602	Dose	7	0	16	coppersulfate-high	DL238	H	7	549	0	214.25	36	68	195	297	452.2	485.736	45	78	310	494	1546	283.355	6	16	55	183	1325.8	54.847	2	5	24	44	206	238.528	6.8	14	56	133	1094.2	1.82411	0.921649	1.19588	1.57612	2.05263	3.33597	0.834368	0.125
92	20140602	Dose	7	30	16	coppersulfate-high	DL238	H	8	564	0	207.809	36	63.75	196.5	285	469.4	458.523	47.3	72	346	483.25	1517.9	169.078	8	17	48	120.5	285.9	50.4787	2	4	29	40	188.4	150.892	7	14	51	109	406.8	1.81538	0.943019	1.26207	1.57899	1.94998	3.13479	0.58869	0.130082
93	20140602	Dose	7	60	16	coppersulfate-high	DL238	H	9	610	0	206.613	35.9	67	211.5	287.75	414.8	439.162	45.8	78.25	362.5	475.75	1211.1	193.287	7	17.25	49	110.5	377	47.2836	2	5	30	41	160	165.146	7	15	49	94	351	1.75644	0.91166	1.21395	1.57989	1.92261	3.10199	0.648845	0.126137
94	20140602	Dose	7	120	16	coppersulfate-high	DL238	H	10	399	0	122.962	29	50.5	104	174.5	211.2	204.669	35.8	61	125	248.5	330.4	54.3383	4	9	19	35	69.8	19.7419	2	4	8	18	33.2	56.0451	6	10	19	35	80	1.43104	0.923856	1.02381	1.27083	1.60906	2.14852	0.385224	0.0892888
95	20140602	Dose	7	240	16	coppersulfate-high	DL238	H	11	152	0	76.7566	24.1	32.75	56	89	133	149.493	29	39	70	133.75	257.6	53.8487	3	7	13	33	121.7	21.2566	2	3	4	14.25	42.8	63.3092	5	8	13.5	43	111.9	1.57427	0.887765	1	1.30894	1.81094	2.43196	0.703526	0.0953917
96	20140602	Dose	7	Rinse	16	coppersulfate-high	NA	H	12	NA	NA	NA	NA	NA	NA	NA	NA	NA	NA	NA	NA	NA	NA	NA	NA	NA	NA	NA	NA	NA	NA	NA	NA	NA	NA	NA	NA	NA	NA	NA	NA	NA	NA	NA	NA	NA	NA	NA	NA
19	20140602	Dose	7	0	16	coppersulfate-high	JU258	B	7	325	0	259.926	36	121	250	378	481.6	706.578	51.4	168	549	1073	1529.4	396.163	10	49	212	721	1032.2	74.0154	4	11	46	110	169.2	321.852	9	47	175	580	820.8	2.31389	1.16185	1.50267	2.01902	2.96454	3.82613	1.36201	0.165128
20	20140602	Dose	7	30	16	coppersulfate-high	JU258	B	8	486	0	221.21	26	46	202	359.5	460	553.486	36	60	372	892.25	1264	225.735	6	12	65	370.5	740	55.7922	3	6	27	77	129	190.084	6	14	67.5	288.75	585.5	2.02686	1.0351	1.3247	1.80394	2.52687	3.32307	0.782734	0.144345
21	20140602	Dose	7	60	16	coppersulfate-high	JU258	B	9	397	0	245.038	36.6	107	247	376	428.8	602.383	46.6	167	494	922	1255.6	250.438	8	38	120	404	696	57.471	4	13	40	78	124	205.463	10	40	105	307	541.6	2.14316	1.08077	1.45	2.04959	2.62469	3.44919	0.88917	0.154977
22	20140602	Dose	7	120	16	coppersulfate-high	JU258	B	10	290	0	121.262	28.9	49.25	105	175.75	215.2	208.893	39.9	64.5	142	266	345.5	53.8828	6	10	22	38	61	19.1276	2	4	8.5	17	26.1	51.9724	6	11	22	36.75	59.1	1.53898	0.929391	1.1162	1.36565	1.7423	2.39262	0.382292	0.114557
23	20140602	Dose	7	240	16	coppersulfate-high	JU258	B	11	98	0	77.898	24	31	48	78.75	174.5	137.735	29.1	43.25	68	105.75	270.7	37.8265	3	5	10	27.75	87.9	14.7347	1.7	2	4	10.75	39	42.1327	4	6	10.5	33	99.3	1.50708	0.920622	1.03253	1.39737	1.75893	2.14181	0.397271	0.0922917
24	20140602	Dose	7	Rinse	16	coppersulfate-high	NA	B	12	32	0	121.438	26.1	30.75	49	144.75	215.3	353.281	26	35.75	83.5	266.5	1024.8	148.625	2	4.75	11	36	629.8	51.1875	2	4	8.5	24.75	174.1	150.938	5	9.5	21.5	38	661.2	2.07753	0.933333	1.17208	1.41065	2.63738	3.88199	0.829375	0.068121
37	20140602	Dose	7	0	16	coppersulfate-high	JU258	D	1	412	0	230.837	28	55.75	220	361	444.6	604.095	36	67	406.5	945.25	1404.6	374.728	6	16	129.5	742.25	1110.1	64.801	2.1	5	31	100.25	167	297.784	6	15	107	583	854.9	2.10682	0.974806	1.26152	1.86892	2.70181	3.57229	1.22621	0.152134
38	20140602	Dose	7	30	16	coppersulfate-high	JU258	D	2	431	0	231.457	26	51	242	363.5	437	567.756	34	69.5	427	863.5	1233	215.269	6	14	69	328	677	58.29	3	5	33	78	131	184.589	6	14	77	272	554	2.021	1.02198	1.38929	1.85185	2.48825	3.26812	0.726982	0.142857
39	20140602	Dose	7	60	16	coppersulfate-high	JU258	D	3	407	0	221.892	28.6	62	214	305.5	441	548.602	39.2	91	381	727.5	1375.2	158.995	6	19	52	177.5	534.8	58.5209	3	8	29	69.5	150.4	149.103	7	20.5	51	193	431.4	2.04032	1.05417	1.43349	1.77419	2.47981	3.29794	0.614723	0.137931
40	20140602	Dose	7	120	16	coppersulfate-high	JU258	D	4	212	0	96.6745	28.1	38	60.5	113	216.9	179.33	33	46.75	69	146	416.6	55.2028	4	7	14	27.25	172	21.184	1.1	2	5	10	55.7	57.9198	4	7	12	27	191.9	1.44953	0.88561	0.965625	1.1579	1.64494	2.49765	0.680175	0.0835714
41	20140602	Dose	7	240	16	coppersulfate-high	JU258	D	5	119	0	66.6303	23.8	28.5	45	65	96.8	117.613	23.8	34	54	83.5	168	39.6471	3	6	10	18	75.8	16.1513	1	2	4	10	28.6	47.2941	4	7	11	23	90.2	1.36095	0.869423	0.940179	1.1875	1.56109	2.24155	0.548601	0.0968254
42	20140602	Dose	7	Rinse	16	coppersulfate-high	NA	D	6	NA	NA	NA	NA	NA	NA	NA	NA	NA	NA	NA	NA	NA	NA	NA	NA	NA	NA	NA	NA	NA	NA	NA	NA	NA	NA	NA	NA	NA	NA	NA	NA	NA	NA	NA	NA	NA	NA	NA	NA
49	20140602	Dose	7	0	16	coppersulfate-high	JU258	E	1	422	0	239.498	28	53	222	382	485	632.597	34	68	429.5	990.5	1432.9	391.1	6	13	109.5	785.25	1113.6	72.3791	2	6	38.5	101	179.9	318.246	6	13.25	96	628.5	902.2	2.14408	0.950588	1.35488	1.99842	2.71918	3.48694	1.20473	0.14146
50	20140602	Dose	7	30	16	coppersulfate-high	JU258	E	2	421	0	216.1	28	51	201	355	415	502.392	41	69	374	835	1089	229.753	7	16	81	377	662	50.4727	3	7	30	77	113	187.178	7	18	86	285	526	1.99426	1.1	1.43033	1.90625	2.44606	2.93919	0.822492	0.153846
51	20140602	Dose	7	60	16	coppersulfate-high	JU258	E	3	440	0	192.857	25	51	148	307.75	403.2	435.989	36.9	70	266	662.25	995.2	151.745	6	13.75	57	172	499.8	42.6386	3	6	23.5	56	98.1	130.639	7	15	53	156.75	400	1.91012	1.04814	1.33235	1.76928	2.29818	2.98062	0.628036	0.153352
52	20140602	Dose	7	120	16	coppersulfate-high	JU258	E	4	205	0	104.766	28.4	46	65	112	180	208.229	36	53	80	157	409.8	60.1805	3	7	13	26	131.8	24.9512	2	3	5	10	72	62.7805	4	7	14	27	160.6	1.48573	0.882353	1.01538	1.22222	1.68657	2.47539	0.507586	0.0794071
53	20140602	Dose	7	240	16	coppersulfate-high	JU258	E	5	97	0	74.4227	24.6	33	45	70	134.8	162.68	31	42	58	80	322.6	58.2887	3	4	10	34	185.6	22.0619	2	3	4	10	73.8	60.3093	3.6	6	10	37	189.6	1.54863	0.955152	1.08929	1.32	1.63265	2.79457	0.803044	0.0737127
54	20140602	Dose	7	Rinse	16	coppersulfate-high	NA	E	6	15	0	56.2667	20	22	29	43.5	129.8	108.2	26.8	28	37	69	192.4	15.4667	2	2	4	27	34.6	11.3333	2	3	4	6.5	25	20.7333	4	5	7	22.5	59.4	1.51473	0.965977	1.11069	1.4	1.58594	2.22966	0.405199	0.067907
79	20140602	Dose	7	0	16	coppersulfate-high	JU258	G	7	370	0	257.03	36.9	110.25	251.5	364.75	489.1	662.792	43.9	184.75	534.5	951.5	1417.2	374.762	7	44	184.5	667.75	1001.1	71.9757	3	13	47	100.75	170.1	308.559	7	46.25	160.5	566.75	797.6	2.21698	1.10338	1.49085	2.07858	2.7966	3.60647	1.22176	0.1521
80	20140602	Dose	7	30	16	coppersulfate-high	JU258	G	8	441	0	233.159	31	66	205	372	475	576.068	40	103	374	881	1398	233.991	7	20	78	334	760	61.9365	4	8	32	83	151	200.943	8	20	80	287	623	2.03089	1.04878	1.3871	1.82335	2.455	3.311	0.825378	0.138425
81	20140602	Dose	7	60	16	coppersulfate-high	JU258	G	9	402	0	239.495	27	70	227	361.75	476.7	575.473	38	100	376	861	1343.4	225.669	6	19	79.5	327.5	766.2	61.0572	3	8	32	81	157.1	192.445	6.1	19	74.5	292	598.9	1.9845	1.11561	1.39513	1.77439	2.47229	3.22929	0.723026	0.144554
82	20140602	Dose	7	120	16	coppersulfate-high	JU258	G	10	303	0	120.502	28.2	51	95	178.5	225.6	210.779	37	64.5	132	269.5	348	55.0693	5	9	22	39	66.8	20.3003	3	4	9	18.5	26	52.5083	6	10.5	21	38.5	65	1.5597	0.9677	1.15082	1.4	1.74167	2.36665	0.330716	0.0957957
83	20140602	Dose	7	240	16	coppersulfate-high	JU258	G	11	113	0	80.354	25.2	32	53	87	150.2	138.841	26.4	38	63	113	300	60.6106	5	6	15	36	170.2	19.2124	2	3	5	18	59	67.8496	4	7	17	45	200.8	1.40609	0.881829	0.984375	1.23684	1.62222	2.03595	0.934149	0.0992063
84	20140602	Dose	7	Rinse	16	coppersulfate-high	NA	G	12	NA	NA	NA	NA	NA	NA	NA	NA	NA	NA	NA	NA	NA	NA	NA	NA	NA	NA	NA	NA	NA	NA	NA	NA	NA	NA	NA	NA	NA	NA	NA	NA	NA	NA	NA	NA	NA	NA	NA	NA
[truncated: 69 more columns]

## Sheet: CuO NPs
X	date	experiment	round	assay	plate	drug	strain	row	col	n	n.sorted	mean.TOF	q10.TOF	q25.TOF	median.TOF	q75.TOF	q90.TOF	mean.EXT	q10.EXT	q25.EXT	median.EXT	q75.EXT	q90.EXT	mean.red	q10.red	q25.red	median.red	q75.red	q90.red	mean.green	q10.green	q25.green	median.green	q75.green	q90.green	mean.yellow	q10.yellow	q25.yellow	median.yellow	q75.yellow	q90.yellow	mean.norm.EXT	q10.norm.EXT	q25.norm.EXT	median.norm.EXT	q75.norm.EXT	q90.norm.EXT	mean.norm.red	q10.norm.red
1	20140602	Dose	7	0	7	NP-8nm	N2	A	1	562	0	215.827	33	57	177.5	331.5	474.9	492.215	38	69	288.5	773.5	1193.2	278.479	7	18.25	55.5	408.5	976.5	42.0819	1	3	18.5	60	107	219.811	6.1	14	56	326.25	735.9	1.84999	0.901485	1.11827	1.62572	2.38607	3.17352	0.915676	0.138934
2	20140602	Dose	7	30	7	NP-8nm	N2	A	2	815	0	175.353	30	48	116	256.5	433.2	370.216	37	67.5	183	420	1078.8	88.5411	5	10	29	79	263.2	31.5681	2	4	12	29	99.6	81.9595	5	10	29	70	241.6	1.75761	0.949605	1.19174	1.57377	2.14583	2.85925	0.376028	0.107836
3	20140602	Dose	7	60	7	NP-8nm	N2	A	3	366	0	108.609	28	45.25	93	148	189	162.025	34	60	113	175.75	272.5	27.418	4	8	16	27	43	11.6967	1	3	5	9	15.5	25.5082	4	8	14	23	37.5	1.36159	0.900704	0.988641	1.17519	1.52105	1.93721	0.275846	0.0894444
4	20140602	Dose	7	120	7	NP-8nm	N2	A	4	268	0	88.5336	26	40	72	126	158.3	120.343	30	52	84	143	188.6	23.2388	4	8	15	24	34.3	10.403	1	2	4	7	11	24.0933	5	7	13	20	28	1.26302	0.913984	1	1.14758	1.43842	1.72508	0.325417	0.101539
5	20140602	Dose	7	240	7	NP-8nm	N2	A	5	567	0	199.49	29.6	52.5	155	289	448.4	438.016	36.6	75.5	274	520.5	1147.2	116.37	5	12	44	124.5	369.2	37.3104	2	5	18	36	104.4	103.263	5	11	43	107	322	1.83489	0.981638	1.22072	1.61994	2.25382	2.96563	0.473116	0.115797
6	20140602	Dose	7	Rinse	7	NP-8nm	NA	A	6	21	0	114.143	25	30	61	186	283	218.762	26	46	100	397	653	31.2857	3	5	11	32	102	20.6667	2	3	9	23	54	40.2381	4	7	13	38	84	1.65681	1	1.18182	1.53282	1.87654	2.56929	0.206974	0.0909091
31	20140602	Dose	7	0	7	NP-8nm	N2	C	7	539	0	220.033	29.8	56.5	170	329.5	498.2	491.471	35.8	66.5	292	659	1322.4	252.332	6.8	18	59	211	884	44.7755	2	3	20	54	123.6	206.95	6	14	53	169	698.4	1.83554	0.895241	1.14325	1.6237	2.29572	3.06289	0.840634	0.1395
32	20140602	Dose	7	30	7	NP-8nm	N2	C	8	793	0	133.038	25	34	67	188	319.6	264.835	28	44	102	319	760.8	76.8108	4	8	19	57	262	22.691	1	3	7	23	64.8	67.8449	4	8	18	51	225.8	1.6137	0.959347	1.13043	1.42975	1.89189	2.54246	0.405685	0.121212
33	20140602	Dose	7	60	7	NP-8nm	N2	C	9	368	0	112.489	30.7	56.75	103	155	191.3	158.997	35.7	69	125.5	190.5	261.1	32.8614	7	11	23	38	58	12.913	2	3	7	11	18	29.9457	6	10	19	31	48	1.33809	0.900769	1	1.18065	1.53206	1.93292	0.296698	0.118462
34	20140602	Dose	7	120	7	NP-8nm	N2	C	10	582	0	95.8832	27	38	77	135.75	179.9	138.187	28	49	98.5	165	231.9	27.945	4	9	18	30	48.9	9.91581	1	3	5	9	16	26.2131	4	8	15	26	41.9	1.32582	0.891331	0.972028	1.18068	1.54765	1.92684	0.290649	0.116874
35	20140602	Dose	7	240	7	NP-8nm	N2	C	11	521	0	229.971	32	62	159	337	556	535.724	39	71	255	678	1683	193.77	8	18	53	183	652	50.7697	2	4	18	54	173	164.384	6	14	49	172	527	1.81109	0.886364	1.08176	1.55556	2.39891	3.12329	0.650968	0.133333
36	20140602	Dose	7	Rinse	7	NP-8nm	NA	C	12	17	0	201.176	25.2	46	85	262	521.4	491.882	28.6	74	175	571	1438	126.588	3.6	5	15	37	289	47.5294	2	3	22	37	125.2	123.471	4	10	22	43	287	1.95752	0.948235	1.2	2.286	2.49412	2.82807	0.35733	0.063914
67	20140602	Dose	7	0	7	NP-8nm	N2	F	7	578	0	236.028	41	81	203	336.75	488	505.318	47	87	312	651	1456.2	244.37	13	33	68	190	878.7	45.6436	2	4	21	49	141.3	202.564	11	25.25	60.5	155.75	704	1.75294	0.886389	1.05287	1.49904	2.15852	3.07119	0.821683	0.153126
68	20140602	Dose	7	30	7	NP-8nm	N2	F	8	543	0	198.477	29	49	142	300	472	424.838	36	65	223	502	1283	127.63	4	10	41	102	445.8	41.7164	2	4	16	38.5	134.4	114.486	4.2	10	40	102	371.8	1.7627	0.937952	1.17903	1.55072	2.21901	2.86723	0.47851	0.113766
69	20140602	Dose	7	60	7	NP-8nm	N2	F	9	391	0	109.629	32	51	94	142.5	198	171.299	37	67	113	189.5	301	25.9668	4	8	14	25.5	40	13.5806	2	3	6	11	25	27.9335	4	8	13	23	46	1.41772	0.9	0.983963	1.1875	1.60349	2.13725	0.234116	0.0784314
70	20140602	Dose	7	120	7	NP-8nm	N2	F	10	286	0	90.3497	26	43.25	78	127	158.5	123.521	30.5	51	88.5	141.75	207.5	29.3881	5	8	17	28	42	12.7133	1	2	4	7	14	29.6399	4	7	13	22	35	1.26542	0.868028	0.93244	1.09463	1.42151	1.92419	0.380066	0.110215
71	20140602	Dose	7	240	7	NP-8nm	N2	F	11	607	0	198.168	28	43.5	119	281.5	521	469.297	33	61	206	546.5	1359.4	162.086	5	9	35	142	596.8	45.4267	2	3	14	45	139.4	140.9	4	9	36	151	513.6	1.87989	0.951821	1.21071	1.65385	2.39565	3.11148	0.558214	0.127872
72	20140602	Dose	7	Rinse	7	NP-8nm	NA	F	12	26	0	125.615	26.5	39	69	198.5	271	233.577	36	61.5	117	297.75	402.5	41.6538	2.5	4	11	34.75	84.5	18.4231	2	3	8	21.75	31	40.3462	3	4.25	13.5	40	73.5	1.65866	1.13052	1.33333	1.48631	1.89594	2.24608	0.237842	0.0738739
85	20140602	Dose	7	0	7	NP-8nm	N2	H	1	631	0	231.938	34	64	168	354	530	505.006	37	73.5	248	676	1456	238.032	7	17	52	210.5	864	47.3708	2	3	18	54.5	155	196.377	6	13	52	195.5	642	1.71168	0.875	1	1.46154	2.1558	3.04844	0.727126	0.127451
86	20140602	Dose	7	30	7	NP-8nm	N2	H	2	607	0	186.145	28	52	133	264	426.6	376.593	31.6	66	189	450	942.6	102.096	5	11	33	93.5	279.2	33.9984	1	3.5	11	34	89.8	91.1911	4	10	28	87.5	249.6	1.64507	0.932487	1.12098	1.43771	2.04356	2.68925	0.405436	0.129874
87	20140602	Dose	7	60	7	NP-8nm	N2	H	3	541	0	123.222	26	46	104	169	242	190.961	28	56	140	247	389	39.1479	5	11	23	43	74	13.7967	1	3	8	16	29	35.3567	5	9	20	38	71	1.41646	0.917647	1.04545	1.28261	1.65138	2.08075	0.292767	0.12
88	20140602	Dose	7	120	7	NP-8nm	N2	H	4	557	0	89.7828	26.6	39	73	126	170.4	127.625	28	48	98	157	216.8	21.9372	4	7	13	24	38	9.24776	1	2	5	8	14	21.3375	4	6	12	21	34	1.33116	0.893985	0.986486	1.17391	1.5	1.93372	0.235354	0.0934593
89	20140602	Dose	7	240	7	NP-8nm	N2	H	5	616	0	203.266	30	53.75	135.5	304	485	458.943	40	71	199.5	610.75	1225.5	194.721	6	16	52	206	649.5	44.4724	2	4	14	53.25	124.5	163.112	6	14	47	200.5	536	1.82293	0.923904	1.13679	1.65359	2.3375	3.03538	0.708997	0.145216
90	20140602	Dose	7	Rinse	7	NP-8nm	NA	H	6	33	0	202.758	30	46	114	307	455.2	440.576	35.4	76	213	802	1142.2	138.667	4	7	36	160	441.6	43.1212	2	4	17	68	109.2	124.03	4.2	8	39	195	355.6	1.91657	1.00969	1.16	1.68966	2.47523	3.0549	0.647563	0.0560386
7	20140602	Dose	7	0	7	NP-8nm	CB4856	A	7	705	0	196.298	37	66	131	296	465	409.726	43.4	69	171	520	1268.4	191.82	9	21	43	113	696.4	34.6284	2	3	10	38	114.6	156.977	7	17	37	102	561.4	1.63453	0.852444	0.963636	1.397	2.05187	2.90248	0.695103	0.147059
8	20140602	Dose	7	30	7	NP-8nm	CB4856	A	8	689	0	161.93	27	39	80	217	443.4	354.839	30	49	124	371	1261.6	70.254	4	8	21	57	158.8	32.0319	1	3	8	27	123.6	70.8679	4	7	20	54	215.4	1.69179	0.918856	1.08358	1.46748	2.08984	2.83762	0.329825	0.117787
9	20140602	Dose	7	60	7	NP-8nm	CB4856	A	9	482	0	97.5975	27	41	80.5	133.75	182.9	139.239	29	49.25	91	172.5	234.9	24.0996	4	8	16	28.75	42	9.10788	1	3	5	9	14	22.7593	4	7	14	23	38	1.29687	0.886032	0.961258	1.13188	1.43877	1.92198	0.237172	0.101284
10	20140602	Dose	7	120	7	NP-8nm	CB4856	A	10	403	0	92.6725	28	46	78	132	170.8	112.531	31	52	89	145	193	22.7841	5	8	15	25	35.8	7.09677	1	2	4	7	9	19.6625	4.2	7	12	19	28	1.15888	0.874213	0.940285	1.05442	1.25694	1.57214	0.291893	0.0933333
11	20140602	Dose	7	240	7	NP-8nm	CB4856	A	11	763	0	200.759	32	55.5	129	306	512.6	418.692	37.2	61.5	190	484.5	1418.8	67.6343	6	13	34	78	139	34.6789	1	2	11	32	126.8	68.8558	5	10	31	69	204.8	1.62723	0.86068	0.991814	1.44939	1.97018	2.80737	0.316631	0.115466
12	20140602	Dose	7	Rinse	7	NP-8nm	NA	A	12	41	0	127.293	24	31	59	119	309	254.585	32	45	82	189	638	18.122	2	4	9	19	48	19.6098	1	2	3	17	50	27.4146	3	5	10	26	63	1.55667	0.921348	1.21477	1.47368	1.75	2.28333	0.145073	0.0702479
43	20140602	Dose	7	0	7	NP-8nm	CB4856	D	7	696	0	222.714	39	70.75	157	343	507.5	452.453	46	76.75	216	590.75	1297	181.846	10	26	54	100.25	646	37.7845	2	4	15	42.25	120	150.415	8	20	45	94	515.5	1.62268	0.867786	0.981505	1.47074	1.95402	2.79248	0.603622	0.143582
44	20140602	Dose	7	30	7	NP-8nm	CB4856	D	8	668	0	210.076	30	60	140	296	559.1	441.894	35	64.75	191	445	1516.3	69.9237	5	11	32	64.25	151.9	39.0284	1	3	12	31	149.9	74.1183	4	9	28	59	211.6	1.64072	0.879021	1.01484	1.43629	2.03678	2.79323	0.28087	0.10595
45	20140602	Dose	7	60	7	NP-8nm	CB4856	D	9	396	0	101.795	29	45	79	131.25	180	156.424	34	54.75	100.5	152	214	25.947	5	8	14	27	42	11.4293	1	3	5	8	14	25.9419	4	7	12	21	35	1.32071	0.875484	0.955685	1.11357	1.48037	1.91069	0.218577	0.102007
46	20140602	Dose	7	120	7	NP-8nm	CB4856	D	10	428	0	98.014	27	44.75	86	138.25	176	130.984	30	58	104.5	161	214.6	24.6332	5	9	17	28.25	40	9.20093	1	3	5	8	13	22.0864	4	8	14	23.25	31	1.27347	0.902771	0.974737	1.10352	1.43437	1.84357	0.262905	0.106199
47	20140602	Dose	7	240	7	NP-8nm	CB4856	D	11	759	0	195.047	35	58	111	276.5	507.8	393.046	40.8	66	145	430	1274.2	70.3202	6	12	32	71.5	145.2	33.4532	2	3	9	29	120.6	70.2161	5	10	26	66	210.6	1.5667	0.861655	0.960201	1.36	1.84688	2.72198	0.31449	0.119019
48	20140602	Dose	7	Rinse	7	NP-8nm	NA	D	12	NA	NA	NA	NA	NA	NA	NA	NA	NA	NA	NA	NA	NA	NA	NA	NA	NA	NA	NA	NA	NA	NA	NA	NA	NA	NA	NA	NA	NA	NA	NA	NA	NA	NA	NA	NA	NA	NA	NA	NA
61	20140602	Dose	7	0	7	NP-8nm	CB4856	F	1	785	0	209.518	33.4	65	128	330	487.6	434.604	37.8	70	160	572	1339.2	176.572	8	19	41	104	690.4	37.6879	2	3	9	42	129.2	146.627	6	14	36	90	552	1.60619	0.869599	0.972477	1.42857	1.88462	2.73081	0.596129	0.133846
62	20140602	Dose	7	30	7	NP-8nm	CB4856	F	2	613	0	205.781	28	50	132	298	532.8	437.835	32	64	174	469	1397.4	89.5204	5	11	29	70	200.6	40.3034	1	3	11	32	139.8	87.8418	4	9	27	62	290.8	1.64674	0.875	1.04186	1.44672	2.03311	2.65516	0.382037	0.120472
63	20140602	Dose	7	60	7	NP-8nm	CB4856	F	3	521	0	110.223	28	50	86	145	210	167.578	34	62	105	188	289	30.3666	4	7	15	27	42	11.6276	1	3	5	10	17	28.3359	4	7	13	23	38	1.36182	0.893939	1	1.2069	1.56471	1.9646	0.221963	0.0875
64	20140602	Dose	7	120	7	NP-8nm	CB4856	F	4	372	0	94.1102	30	54.75	79.5	124.25	159	123.712	32	59	92	131	180.8	23.8737	5	9	16	23	33.9	8.61022	1	2	4	7	9	22.4247	4	7	12	19	27	1.17606	0.869646	0.92	1.02944	1.27819	1.64281	0.295602	0.1
65	20140602	Dose	7	240	7	NP-8nm	CB4856	F	5	1083	0	164.155	26	38	81	225	442.8	331.214	29	49	93	335	851.2	106.587	5	9	22	63	172.8	30.096	1	2	5	23	73.6	90.9077	4	8	18	58	210.4	1.50732	0.858033	0.9759	1.31667	1.73295	2.52958	0.42331	0.125
66	20140602	Dose	7	Rinse	7	NP-8nm	NA	F	6	93	0	129.011	27	33	51	114	333.6	264.409	31	48	81	217	455.8	63.5161	2	4	7	19	61.8	23.2366	1	2	4	13	42.4	60.3871	3.2	5	8	22	116.6	1.65019	0.918533	1.11765	1.41935	2.06667	2.5411	0.226889	0.0618182
73	20140602	Dose	7	0	7	NP-8nm	CB4856	G	1	767	0	207.997	34.6	62	122	316	513.4	427.055	38	69	142	529.5	1313.8	178.13	6.6	14	37	106.5	683	37.5971	2	3	9	38	129.4	150.785	6	11.5	31	93	601	1.56723	0.854839	0.954017	1.34677	1.9189	2.7325	0.552672	0.125
74	20140602	Dose	7	30	7	NP-8nm	CB4856	G	2	NA	NA	NA	NA	NA	NA	NA	NA	NA	NA	NA	NA	NA	NA	NA	NA	NA	NA	NA	NA	NA	NA	NA	NA	NA	NA	NA	NA	NA	NA	NA	NA	NA	NA	NA	NA	NA	NA	NA	NA
75	20140602	Dose	7	60	7	NP-8nm	CB4856	G	3	517	0	190.878	29	53	152	273	439.8	362.426	33	66	204	461	952.4	70.0077	5.6	12	36	65	184.4	30.824	2	4	13	32	87.8	68.7756	5	12	32	64	217.8	1.61478	0.924455	1.13333	1.45253	1.96414	2.54469	0.313019	0.123224
76	20140602	Dose	7	120	7	NP-8nm	CB4856	G	4	537	0	99.5382	26	42	82	140	185.4	140.346	30	52	99	172	239.2	27.0056	4	8	15	30	46	9.81006	1	2	5	9	16	24.7765	4	7	14	25	38	1.30074	0.900965	0.976744	1.15455	1.48039	1.9025	0.285427	0.0996396
77	20140602	Dose	7	240	7	NP-8nm	CB4856	G	5	833	0	192.258	30	56	111	277	499.2	384.93	33	62	132	425	1262.2	58.018	5	13	29	72	130.4	32.6915	1	3	7	29	117	60.9496	5	10	24	64	197.2	1.54003	0.853139	0.956081	1.32353	1.80769	2.6462	0.300718	0.125
78	20140602	Dose	7	Rinse	7	NP-8nm	NA	G	6	NA	NA	NA	NA	NA	NA	NA	NA	NA	NA	NA	NA	NA	NA	NA	NA	NA	NA	NA	NA	NA	NA	NA	NA	NA	NA	NA	NA	NA	NA	NA	NA	NA	NA	NA	NA	NA	NA	NA	NA
13	20140602	Dose	7	0	7	NP-8nm	DL238	B	1	684	0	188.022	34	58	141	288	422	393.985	38	61	194.5	507.75	1160.2	202.617	7	19	49	114.25	535	37.5512	2	3	12	37	129.6	170.133	6	14	45	97	523.1	1.64764	0.85266	1	1.42222	1.83456	2.85327	0.716602	0.137105
14	20140602	Dose	7	30	7	NP-8nm	DL238	B	2	662	0	160.427	31.1	51.25	124.5	240.5	322	295.186	38	74.25	195	388.5	581.3	58.6677	5	11	29.5	54	91.9	23.3731	2	4.25	13	26	52	56.3958	5	11	29	53	103.9	1.64293	0.973684	1.15183	1.48743	1.9721	2.53101	0.340912	0.113636
15	20140602	Dose	7	60	7	NP-8nm	DL238	B	3	443	0	114.921	30	61	104	157	198	159.898	34.2	69	135	197.5	259.8	34.5508	6	11	21	32.5	50.8	12.2664	2	3	7	11	16.8	32.5305	5	9.5	18	28	42	1.29913	0.895589	1	1.16197	1.39865	1.81185	0.305044	0.105936
16	20140602	Dose	7	120	7	NP-8nm	DL238	B	4	399	0	91.8145	25	36.5	71	129.5	166.2	138.599	27.8	43.5	86	146	214.8	30.6216	4	8	16	29	45	12.6817	1	2	5	8	13	31.2757	4	7	14	24	37.2	1.28572	0.87803	0.971492	1.10638	1.34688	1.76325	0.326207	0.106319
17	20140602	Dose	7	240	7	NP-8nm	DL238	B	5	748	0	200.663	36	62	151	299.25	458.3	399.283	40	68	220.5	488.5	1263	88.9759	7	14	34	68.25	140	32.9773	1.7	3	14	35	114.3	81.8743	6	11	33	67	180.6	1.58829	0.856627	0.988916	1.38701	1.90243	2.69305	0.34661	0.108894
18	20140602	Dose	7	Rinse	7	NP-8nm	NA	B	6	82	0	113.012	29.1	38.25	59	105.25	311.9	253.671	37.2	56	87.5	185.5	630	29.0244	3	4	8.5	21.75	69.8	25.7317	2	3	5.5	21.75	40	38.9634	4	6	10.5	30.5	81.1	1.75915	0.923286	1.15259	1.54378	1.99789	2.83882	0.2043	0.0606993
25	20140602	Dose	7	0	7	NP-8nm	DL238	C	1	793	0	188.899	34	61	122	302	435.6	387.786	40.2	67	167	514	1189.2	156.667	6	16	41	100	418.4	35.0265	2	3	11	38	120	135.401	6	13	37	89	375.2	1.63191	0.865225	0.956989	1.44444	1.84337	2.86061	0.600938	0.112627
26	20140602	Dose	7	30	7	NP-8nm	DL238	C	2	884	0	158.156	26	36.75	99.5	248.25	347.7	309.503	31	53.75	153	396.75	619.4	60.3088	4	7	23	57	127.1	26.8133	2	3	10	29	47.7	59.4717	4	8	24	56.25	113.1	1.65874	0.965413	1.1875	1.51669	1.89368	2.59448	0.292404	0.111111
27	20140602	Dose	7	60	7	NP-8nm	DL238	C	3	750	0	128.857	27	45	96	188	267.2	213.523	31	58	143	253	439.1	42.8027	4	9	22	40.75	72.2	16.4933	2	3	9	17	34.1	40.8413	4	9	21	37	78	1.48712	0.925806	1.09487	1.34052	1.75759	2.24742	0.284911	0.111111
28	20140602	Dose	7	120	7	NP-8nm	DL238	C	4	582	0	92.9364	27	35	71.5	132	187.9	130.34	28	43	91.5	174.25	229.9	27.8608	4	7	16	28	41	9.33677	1	2	5	9	15	25.4708	3.1	6.25	14	24	35	1.30387	0.909239	1.00889	1.17519	1.46091	1.86013	0.330593	0.107766
29	20140602	Dose	7	240	7	NP-8nm	DL238	C	5	679	0	181.059	31	52	94	281.5	466.2	373.267	41	61	103	497.5	1287.2	130.433	5	11	28	74	218.6	35.299	2	3	6	36	142	110.91	5	9	22	70	259	1.59905	0.876754	0.987071	1.4375	1.85714	2.80574	0.45969	0.123701
30	20140602	Dose	7	Rinse	7	NP-8nm	NA	C	6	87	0	101.379	27.6	37.5	66	123	183.8	247.126	32	52	109	240	536.6	32.5057	2	4	8	23.5	69	24.1839	2	3	7	20.5	50.8	42.1839	3.6	6	12	33.5	81.4	1.93049	0.979487	1.22332	1.70588	2.3511	3.15396	0.228657	0.0678571
55	20140602	Dose	7	0	7	NP-8nm	DL238	E	7	755	0	185.302	33	59	101	287.5	461.6	381.355	41	66	120	479.5	1215.4	195.91	8	23	49	107	446.4	35.3828	2	3	7	37.5	128	161.906	7	17	39	94	393.8	1.59359	0.861975	0.954545	1.38326	1.81146	2.83263	0.762423	0.142857
56	20140602	Dose	7	30	7	NP-8nm	DL238	E	8	605	0	226.051	35	72	185	323	502.2	465.074	42	82	305	527	1327	108.646	7	15	42	81	220.8	41.5504	2	4	22	38	135.6	102.944	6	13	43	75	269.2	1.70835	0.901099	1.11607	1.5	2.18605	2.81705	0.398307	0.115798
57	20140602	Dose	7	60	7	NP-8nm	DL238	E	9	433	0	111.305	28	47	91	157	200.8	169.12	31.2	57	117	193	282.8	31.8938	4	8	18	31	49	15.6097	2	3	7	13	23.8	32.9007	5	8	17	29	47	1.35132	0.882583	1	1.17674	1.56311	1.98601	0.329179	0.0909091
58	20140602	Dose	7	120	7	NP-8nm	DL238	E	10	317	0	112.524	29	58	104	155	195.6	152.413	36	69	126	183	239.4	29.9495	6	12	22	35	50.2	10.6814	2	3	7	10	14	28.2524	5	10	19	28	42	1.26755	0.904147	0.97619	1.11728	1.4	1.75	0.285213	0.119194
59	20140602	Dose	7	240	7	NP-8nm	DL238	E	11	859	0	181.454	30	48.5	101	296	429.2	363.264	37	60.5	128	491.5	1125.6	93.0605	5	12	30	69	138	31.0838	2	3	8	35	104.8	82.9884	5	11	25	65	161.6	1.62832	0.885714	1.01229	1.46927	1.9283	2.70771	0.416961	0.12
60	20140602	Dose	7	Rinse	7	NP-8nm	NA	E	12	109	0	128.45	26	33	51	158	379	278.183	34	46	75	344	809.4	31.2936	2	3	6	26	51.6	22	2	2	4	28	64.8	42	3	4	10	38	97.6	1.77791	0.98307	1.20513	1.5	2.03704	3.07738	0.173872	0.0619728
91	20140602	Dose	7	0	7	NP-8nm	DL238	H	7	780	0	208.462	41	76.75	145.5	313	460	410.651	50.9	81	181	549	1217.3	200.451	12	26	48	145.25	754.1	36.5551	2	4	13	39	121	161.959	9	20	41	117.25	611.2	1.58262	0.869957	0.956378	1.37553	1.82901	2.76577	0.712749	0.146762
92	20140602	Dose	7	30	7	NP-8nm	DL238	H	8	1104	0	166.146	27	39	84	257.25	408	333.356	30	50	99.5	415	804.8	115.523	4	9	23	70	171.8	29.8197	1	2	6	31	61.7	96.0888	4	7	18	63	168.8	1.54195	0.873083	1.0104	1.37967	1.79553	2.59258	0.398693	0.12187
93	20140602	Dose	7	60	7	NP-8nm	DL238	H	9	592	0	159.875	31	58.75	128.5	223	339.8	282.142	38.1	78	193.5	353.25	648.5	55.451	5.1	10	26	46.25	107.9	22.9054	2	5	12	26	52.9	53.9071	6	12	25	49	119.7	1.58963	0.91965	1.10954	1.43692	1.92122	2.42208	0.298139	0.10358
94	20140602	Dose	7	120	7	NP-8nm	DL238	H	10	390	0	86.6487	25	33	64	122	183.2	121.685	28	42	83.5	155.5	232.1	27.1769	4	7	16	28.75	45	8.7359	1	2	5	9	16	25.5333	4	7	14	26	41.2	1.33	0.909762	1	1.21736	1.49529	1.9029	0.30406	0.101139
95	20140602	Dose	7	240	7	NP-8nm	DL238	H	11	784	0	185.533	33	57.75	107	285.25	435.4	357.295	39.3	65.75	121.5	462.25	1131.1	86.6429	5.3	13	30	68.25	134.7	30.6212	2	3	7	32	111.8	78.199	5	10.75	26	64	184	1.54127	0.875	0.967473	1.37011	1.77518	2.62717	0.351237	0.117916
96	20140602	Dose	7	Rinse	7	NP-8nm	NA	H	12	58	0	124.276	27.4	38.25	64.5	127	360.4	239.552	33	46.25	81.5	252	650.9	37.2931	2	3	12.5	23.75	48.3	20.0517	1	2	4	17.75	54.5	42.2414	3	5	11.5	34	90.9	1.5997	0.847786	0.980435	1.3729	1.86837	2.63865	0.357162	0.0484321
19	20140602	Dose	7	0	7	NP-8nm	JU258	B	7	448	0	249.462	27	52.75	226.5	403	508	590.228	37	62.75	444	876.5	1427.5	271.196	4.7	11	72	470.75	850.2	56.308	2	4	31	79.25	146.3	227.283	5	10	72	395.25	662.1	1.95996	0.949746	1.26905	1.7957	2.47217	3.18009	0.823316	0.105653
20	20140602	Dose	7	30	7	NP-8nm	JU258	B	8	448	0	189.58	28	46	134.5	277.25	422	420.482	32.7	64	198.5	483.25	1073.9	96.8638	6	11	35.5	78.25	272.3	38.0625	2	4	14	33.5	95.3	94.2879	5.7	10	33	75	273.2	1.74396	0.950714	1.14973	1.50912	2.07415	2.79331	0.405954	0.118131
21	20140602	Dose	7	60	7	NP-8nm	JU258	B	9	NA	NA	NA	NA	NA	NA	NA	NA	NA	NA	NA	NA	NA	NA	NA	NA	NA	NA	NA	NA	NA	NA	NA	NA	NA	NA	NA	NA	NA	NA	NA	NA	NA	NA	NA	NA	NA	NA	NA	NA
22	20140602	Dose	7	120	7	NP-8nm	JU258	B	10	194	0	88.9845	34	47	70.5	105.25	131.7	142.325	40.3	57	88.5	126	175.2	24.1649	4	7	12	22	31.7	11.0309	2	2.25	4	7	13	26.0412	4	7	11	19.75	28	1.32047	0.886926	0.985247	1.15421	1.4435	1.88429	0.28383	0.0773756
23	20140602	Dose	7	240	7	NP-8nm	JU258	B	11	438	0	251.696	27	47.5	218	385	544	598.171	29.7	70.5	390	927	1534.3	189.68	6	12.25	70	266.75	575.7	57.0525	2	4	30	79.75	155.9	167.142	5	12	66.5	260.75	480.8	1.96171	0.98074	1.25272	1.76184	2.50936	3.21199	0.633634	0.142105
24	20140602	Dose	7	Rinse	7	NP-8nm	NA	B	12	12	0	137.75	30.1	34.75	65	142.25	303.2	285.917	28.7	50.75	104.5	242.25	696.6	71.5833	2	2	9	11.75	223.7	22.75	1.1	2.75	7	21.5	54.5	62.9167	2.1	3	12	18.25	188.8	1.66092	0.948824	1.11883	1.47778	1.97046	2.6849	0.250947	0.0388046
37	20140602	Dose	7	0	7	NP-8nm	JU258	D	1	376	0	271.199	28	64	249.5	422	565.5	647.58	37	86.5	505	979.5	1484.5	392.745	6	20	151.5	651.25	1166	63.6569	2	5	38	96.5	154.5	314.548	6.5	17	133	510.25	897	2.02068	1.00692	1.35806	1.85751	2.54122	3.07148	1.11842	0.15183
38	20140602	Dose	7	30	7	NP-8nm	JU258	D	2	384	0	176.549	28	69.5	155	241.25	348.9	322.049	37.3	92.25	214.5	359.75	746.9	66.8438	6	15	33.5	60	145.7	26.2995	2	5	12.5	24	60	62.9505	5.3	13	30	56	128.9	1.57811	0.944378	1.14547	1.40773	1.85399	2.37243	0.306347	0.135971
39	20140602	Dose	7	60	7	NP-8nm	JU258	D	3	357	0	98.0532	28	40	80	129	166	152.513	28.6	51	102	159	250	33.4258	5	10	18	32	52	12.9776	1	3	6	10	22	32.7059	5	9	15	27	53	1.3517	0.909091	1	1.16	1.58228	2.0248	0.333632	0.112369
40	20140602	Dose	7	120	7	NP-8nm	JU258	D	4	323	0	77.9133	27	40	65	96.5	135.8	110.362	30	49	78	121.5	165	18.9845	5	8	14	20	30	6.73375	1	2	4	6	9	17.7461	4	6.5	11	17	28	1.27449	0.879614	0.956202	1.09434	1.44365	1.81376	0.234632	0.109091
41	20140602	Dose	7	240	7	NP-8nm	JU258	D	5	649	0	230.02	25	40	141	375	567	544.977	29	48	256	824	1546.2	145.784	4	9	43	200	459.4	50.5655	1	3	21	68	148.6	136.314	4	9	44	202	421	1.87241	0.973338	1.24	1.72966	2.35025	2.93971	0.480394	0.13135
42	20140602	Dose	7	Rinse	7	NP-8nm	NA	D	6	24	0	205.917	23.2	49.25	81.5	300.25	409.8	461.667	31	55.25	159.5	494.5	899.6	78.125	3.3	5.75	16.5	122.75	175.3	51.3333	2.3	4	15.5	33.5	86.8	95.375	3.3	7.75	26	97.25	248.3	1.68206	0.929161	1.13775	1.55018	2.07566	2.47948	0.56206	0.0507644
49	20140602	Dose	7	0	7	NP-8nm	JU258	E	1	484	0	251.138	30	57.75	224	399.25	535.3	597.384	42	66.75	449	910.5	1492.1	338.481	6	13	91	597.5	994.4	55.9401	2	4	31	79	150	274.682	6	12	96	493.25	820	1.99762	0.933661	1.31883	1.8453	2.55136	3.23797	0.990773	0.139928
50	20140602	Dose	7	30	7	NP-8nm	JU258	E	2	420	0	196.502	33	68	168.5	271.5	416.5	396.9	40.9	92	273.5	520	933	100.655	7	15	46.5	115	243.2	36.5667	3	6.75	20.5	42.25	86	94.6167	7	16	46	112.25	221.6	1.74962	0.998824	1.2	1.61451	2.19807	2.667	0.458018	0.140239
51	20140602	Dose	7	60	7	NP-8nm	JU258	E	3	300	0	99.94	28	48.75	89	137.25	172.3	129.58	37.9	56.75	110.5	163.25	215.1	24.5167	4	9	17	28.25	40	8.45333	2	3	6	8	12	21.5067	5	8	15	22	31	1.26349	0.890259	1	1.16608	1.44111	1.68201	0.265888	0.102699
52	20140602	Dose	7	120	7	NP-8nm	JU258	E	4	478	0	89.0188	27	40	73.5	126	164	127.255	32	51	91	159	215.3	23.6904	5	8	16	28	40	8.88075	1	3	5	8	14	22.8912	5	8	14	24	35	1.33904	0.894173	1	1.19615	1.5496	1.96756	0.293662	0.102564
53	20140602	Dose	7	240	7	NP-8nm	JU258	E	5	637	0	209.198	28	42	118	341	517.4	500.024	35.6	63	215	720	1354	124.163	4	10	33	161	368.2	45.4741	2	4	17	63	125.4	118.115	5	10	37	169	364.6	1.9507	1.00553	1.34615	1.83673	2.40385	3	0.452451	0.124231
54	20140602	Dose	7	Rinse	7	NP-8nm	NA	E	6	26	0	102.731	23	26.75	49.5	79	315	238	23	35.25	75.5	239.25	720	39.9615	2.5	3.25	5.5	18.25	45.5	20.3462	1	2	5	17.5	60	39.1538	2	3.5	5.5	17.75	63	1.94235	0.925069	1.02277	1.39398	2.24284	4.17598	0.258021	0.0649038
79	20140602	Dose	7	0	7	NP-8nm	JU258	G	7	711	0	212.989	41	78.5	155	313	468	422.421	47	86.5	243	515.5	1205	177.498	12	27	52	112	561	37.1139	2	4	18	37	118	147.481	9	21	47	93.5	462	1.63661	0.895833	1	1.47368	2.00804	2.69401	0.682226	0.142857
80	20140602	Dose	7	30	7	NP-8nm	JU258	G	8	560	0	223.518	25.9	46.75	159	327.5	535.6	502.096	30.9	63	278	624	1415	151.059	6	14	53.5	185.25	422.3	49.1821	2	5	21	53	150.1	137.9	6	14	52.5	187.75	397.2	1.83284	1	1.23211	1.6531	2.29032	2.99052	0.576323	0.153797
81	20140602	Dose	7	60	7	NP-8nm	JU258	G	9	314	0	118.261	24	36	76	156.5	242.8	209.089	24	47	115	213.5	406.5	39.6115	5	8	19	36	74.1	17.949	1	3	7	15	31.7	41.4236	5	9	18	32.75	77.1	1.4505	0.911862	1.03256	1.28909	1.7998	2.22415	0.324157	0.121143
82	20140602	Dose	7	120	7	NP-8nm	JU258	G	10	239	0	98.7406	30	56.5	87	126.5	155.2	138.603	33.8	56.5	91	141	187.2	28.8703	5	9	17	26	37.2	10.8452	2	3	4	7	10	27.9372	4	7.5	14	21	31	1.1789	0.882964	0.939704	1.03846	1.21423	1.62088	0.287174	0.106742
83	20140602	Dose	7	240	7	NP-8nm	JU258	G	11	495	0	241.933	25	33	109	433	644.8	626.733	30	47.5	175	1070	1919.4	236.057	5	9	38	346.5	857.6	66.404	2	3	16	104.5	215.6	206.745	5	9	40	350	706	1.97028	1.04	1.27586	1.77143	2.56672	3.1985	0.663685	0.142857
84	20140602	Dose	7	Rinse	7	NP-8nm	NA	G	12	NA	NA	NA	NA	NA	NA	NA	NA	NA	NA	NA	NA	NA	NA	NA	NA	NA	NA	NA	NA	NA	NA	NA	NA	NA	NA	NA	NA	NA	NA	NA	NA	NA	NA	NA	NA	NA	NA	NA	NA
[truncated: 69 more columns]

## Sheet: Sheet3
## strain drug conc m.TOF m.EXT m.norm.n mean.norm.red
## 1 CB4856 coppersulfate-high 0.0 197.46 437.0 233.42 0.5776								233
## 2 CB4856 coppersulfate-high 62.5 188.95 420.0 269.33 0.5605								269
## 3 CB4856 coppersulfate-high 125.0 201.88 453.6 223.58 0.6080								223
## 4 CB4856 coppersulfate-high 250.0 125.30 220.6 120.00 0.3771								120
## 5 CB4856 coppersulfate-high 500.0 74.41 129.9 45.92 0.8042								45
## 6 CB4856 NP-50nm 0.0 198.94 401.8 276.58 0.5862								276
## 7 CB4856 NP-50nm 62.5 196.76 400.8 293.75 0.5225								293
## 8 CB4856 NP-50nm 125.0 198.35 397.7 292.58 0.5487								292
## 9 CB4856 NP-50nm 250.0 190.64 383.9 292.83 0.6251								292
## 10 CB4856 NP-50nm 500.0 198.42 400.1 277.67 0.5414								277
## 11 CB4856 NP-8nm 0.0 209.13 431.0 246.08 0.6119								246
## 12 CB4856 NP-8nm 62.5 192.60 411.5 218.89 0.3309								218
## 13 CB4856 NP-8nm 125.0 125.12 206.4 159.67 0.2477								159
## 14 CB4856 NP-8nm 250.0 96.08 126.9 145.00 0.2840								145
## 15 CB4856 NP-8nm 500.0 188.05 382.0 286.50 0.3388								286
## 16 DL238 coppersulfate-high 0.0 198.53 473.3 180.92 0.8869								180
## 17 DL238 coppersulfate-high 62.5 184.63 401.8 230.92 0.5893								230
## 18 DL238 coppersulfate-high 125.0 190.48 411.1 215.83 0.6170								215
## 19 DL238 coppersulfate-high 250.0 110.33 178.7 118.92 0.3789								118
## 20 DL238 coppersulfate-high 500.0 75.41 134.6 49.58 0.6010								49
## 21 DL238 NP-50nm 0.0 183.12 360.6 280.92 0.6811								280
## 22 DL238 NP-50nm 62.5 187.00 376.0 286.58 0.6719								286
## 23 DL238 NP-50nm 125.0 189.10 371.2 284.67 0.5850								284
## 24 DL238 NP-50nm 250.0 180.58 367.9 259.58 0.6063								259
## 25 DL238 NP-50nm 500.0 183.74 368.5 284.25 0.6121								284
## 26 DL238 NP-8nm 0.0 192.67 393.4 251.00 0.6982								251
## 27 DL238 NP-8nm 62.5 177.70 350.8 271.25 0.3576								271
## 28 DL238 NP-8nm 125.0 128.74 206.2 184.83 0.3043								184
## 29 DL238 NP-8nm 250.0 95.98 135.8 140.67 0.3115								140
## 30 DL238 NP-8nm 500.0 187.18 373.3 255.83 0.3936								255
## 31 JU258 coppersulfate-high 0.0 246.82 651.5 127.42 1.2537								127
## 32 JU258 coppersulfate-high 62.5 225.48 549.9 148.25 0.7894								148
## 33 JU258 coppersulfate-high 125.0 224.82 540.6 137.17 0.7137								137
## 34 JU258 coppersulfate-high 250.0 110.80 201.8 84.17 0.4752								84
## 35 JU258 coppersulfate-high 500.0 74.83 139.2 35.58 0.6708								35
## 36 JU258 NP-50nm 0.0 260.30 611.2 164.92 0.9059								164
## 37 JU258 NP-50nm 62.5 281.15 666.7 152.67 0.9271								152
## 38 JU258 NP-50nm 125.0 275.53 647.3 155.08 1.0085								155
## 39 JU258 NP-50nm 250.0 271.95 640.5 154.33 1.0026								154
## 40 JU258 NP-50nm 500.0 278.49 654.3 154.83 0.9358								154
## 41 JU258 NP-8nm 0.0 246.20 564.4 168.25 0.9037								168
## 42 JU258 NP-8nm 62.5 196.54 410.4 151.00 0.4367								151
## 43 JU258 NP-8nm 125.0 105.42 163.7 107.89 0.3079								107
## 44 JU258 NP-8nm 250.0 88.66 129.6 102.83 0.2748								102
## 45 JU258 NP-8nm 500.0 233.21 567.5 184.92 0.5575								184
## 46 N2 coppersulfate-high 0.0 212.83 526.3 191.92 0.9591								191
## 47 N2 coppersulfate-high 62.5 210.14 516.0 185.08 0.7970								185
## 48 N2 coppersulfate-high 125.0 205.15 474.4 185.42 0.7358								185
## 49 N2 coppersulfate-high 250.0 124.47 209.0 110.83 0.4358								110
## 50 N2 coppersulfate-high 500.0 78.07 137.6 40.83 0.5637								40
## 51 N2 NP-50nm 0.0 235.28 543.4 178.83 0.8512								178
## 52 N2 NP-50nm 62.5 211.23 465.4 238.92 0.7872								238
## 53 N2 NP-50nm 125.0 214.99 479.5 223.58 0.7834								223
## 54 N2 NP-50nm 250.0 221.44 493.2 216.75 0.7798								216
## 55 N2 NP-50nm 500.0 216.44 470.9 216.42 0.7844								216
## 56 N2 NP-8nm 0.0 225.96 498.5 192.50 0.8263								192
## 57 N2 NP-8nm 62.5 173.25 359.1 229.83 0.4164								229
## 58 N2 NP-8nm 125.0 113.49 170.8 138.83 0.2749								138
## 59 N2 NP-8nm 250.0 91.14 127.4 141.08 0.3079								141
## 60 N2 NP-8nm 500.0 207.72 475.5 192.58 0.5978								192
## 61 <NA> coppersulfate-high NA NaN NaN NaN NaN
## 62 <NA> NP-50nm NA NaN NaN NaN NaN
## 63 <NA> NP-8nm NA NaN NaN NaN NaN
